# Supplementary material for: Responses of an In Vitro Coculture Alveolar Model for the Prediction of Respiratory Sensitizers (ALIsens®) Following Exposure to Skin Sensitizers and Non-Sensitizers
Source: Toxics. 2024 Dec 31;13(1):29. doi: 10.3390/toxics13010029 (PMC11769448; doi:10.3390/toxics13010029)
Supplement: Supplementary file 1 [file toxics-13-00029-s001.zip]

Archive with 1 entries (1 files):
- toxics-3324960-supplementary.pdf
